# Supplementary material for: Identification and validation of immune cells and hub genes alterations in recurrent implantation failure: A GEO data mining study
Source: Front Genet. 2023 Jan 9;13:1094978. doi: 10.3389/fgene.2022.1094978 (PMC9868458; doi:10.3389/fgene.2022.1094978)
Supplement: Supplementary file 1 [file DataSheet1.ZIP]

Archive with 7 entries (7 files):
- Supplementary Table.xlsx
- Figure S1.pdf
- Figure S2.pdf
- Figure S3.pdf
- Figure S4.pdf
- Figure S5.pdf
- Figure S6.pdf
